# Supplementary material for: Evidence for a Conserved Function of Eukaryotic Pantothenate Kinases in the Regulation of Mitochondrial Homeostasis and Oxidative Stress
Source: Int J Mol Sci. 2022 Dec 27;24(1):435. doi: 10.3390/ijms24010435 (PMC9820505; doi:10.3390/ijms24010435)
Supplement: Supplementary file 1 [file ijms-24-00435-s001.zip]

Archive with 1 entries (1 files):
- ijms-2027084-supplementary.pdf
